# Supplementary material for: Genome-wide analysis and characterization of Dendrocalamus farinosus SUT gene family reveal DfSUT4 involvement in sucrose transportation in plants
Source: Front Plant Sci. 2023 Jan 20;13:1118398. doi: 10.3389/fpls.2022.1118398 (PMC9895956; doi:10.3389/fpls.2022.1118398)
Supplement: Supplementary file 1 [file Table_1.xlsx]

## Sheet: Sheet1
Supplemental Table S1. The accession numbers of SUT proteins from Arabidopsis thaliana, rice, Dendrocalamus farinosus, Phyllostachys edulis, Dendrocalamus latiflorus Munro and Populus tremula x Populus alba that were used for phylogenetic analysis.
Specie	Accession numbers in Phytozome or Genbank	Gene Name
Oryza sativa(Rice)	LOC_Os03g07480	OsSUT1
	LOC_Os12g44380	OsSUT2
	LOC_Os10g26470	OsSUT3
	LOC_Os02g58080	OsSUT4
	LOC_Os02g36700	OsSUT5
Arabidopsis thaliana	At1g71880	AtSUC1
	At1g22710	AtSUC2
	At2g02860	AtSUC3
	At1g09960	AtSUC4
	At1g71890	AtSUC5
	At5g43610	AtSUC6
	At1g66570	AtSUC7
	At2g14670	AtSUC8
	At5g06170	AtSUC9
Dendrocalamus farinosus	See table 1 for details
Phyllostachys edulis	PH02Gene35302	PH02Gene35302
	PH02Gene09571	PH02Gene09571
	PH02Gene43118	PH02Gene43118
	PH02Gene43292	PH02Gene43292
	PH02Gene21143	PH02Gene21143
	PH02Gene37780	PH02Gene37780
	PH02Gene16306	PH02Gene16306
	PH02Gene24994	PH02Gene24994
	PH02Gene41398	PH02Gene41398
	PH02Gene44696	PH02Gene44696
	PH02Gene35041	PH02Gene35041
Dendrocalamus latiflorus Munro	evm.model.FRAGSCAFF_393.298	evm.model.FRAGSCAFF_393.298
	evm.model.FRAGSCAFF_223.1183	evm.model.FRAGSCAFF_223.1183
	evm.model.FRAGSCAFF_149.628	evm.model.FRAGSCAFF_149.628
	evm.model.ORIGINAL_1671.59	evm.model.ORIGINAL_1671.59
	evm.model.FRAGSCAFF_16.74	evm.model.FRAGSCAFF_16.74
	evm.model.FRAGSCAFF_56.426	evm.model.FRAGSCAFF_56.426
	evm.model.FRAGSCAFF_50.242	evm.model.FRAGSCAFF_50.242
	evm.model.FRAGSCAFF_50.945	evm.model.FRAGSCAFF_50.945
	evm.model.ORIGINAL_563.265	evm.model.ORIGINAL_563.265
	evm.model.ORIGINAL_2826.82	evm.model.ORIGINAL_2826.82
	evm.model.FRAGSCAFF_218.150	evm.model.FRAGSCAFF_218.150
	evm.model.ORIGINAL_4120.95	evm.model.ORIGINAL_4120.95
	evm.model.FRAGSCAFF_125.13	evm.model.FRAGSCAFF_125.13
Populus tremula x Populus alba	ADW94615.1	PtaSUT1
	ADW94616.1	PtaSUT3
	ADW94617.1	PtaSUT4
	ADW94618.1	PtaSUT5
	ADW94619.1	PtaSUT6
