# Supplementary material for: Genome-wide analysis and characterization of Dendrocalamus farinosus SUT gene family reveal DfSUT4 involvement in sucrose transportation in plants
Source: Front Plant Sci. 2023 Jan 20;13:1118398. doi: 10.3389/fpls.2022.1118398 (PMC9895956; doi:10.3389/fpls.2022.1118398)
Supplement: Supplementary file 2 [file Table_2.xlsx]

## Sheet: Sheet1
Supplemental Table S2. All primer sequences used in this article.
Gene name	Forward primer (5'-3')	Reverse primer (5'-3')
Tublin	GCCGTGAATCTCATCCCCTT	TTGTTCTTGGCATCCCACAT
NtActin	GAGGAATGCAGATCTTCGTG	TCCTTGTCCTGGATCTTAGC
qDfSUT2	GAGGAGGAGGAAGGGCATG	GTGAGGAGGGAGAGCTGC
qDfSUT3	CTTGAGCCGGGACTATGGAG	TCATGCAGGCGAAGAACAAC
qDfSUT4	CCTCTCGCCATGGACTCC	GGCCTCCTCTCCACATGG
qDfSUT5	GCCGGCCTCGATCCCATG	TGAGGAGGGAGAGCTGGAG
qDfSUT6	ATCCGATGGCCGTCGAGAT	CTGGACATAGGGGGTGAGGA
qDfSUT7	GGGTCAGAGGTGGGCATG	GTGAGGAGGGAGAGCTGC
qDfSUT8	CTGGGGATATGGAGGAAGGC	CTCATGAACTTCTTCCGGCC
qDfSUT9	AGATCCGCCGCCCGCCAT	TGGTGCTGCTGGTCCTCCTG
qDfSUT10	TGATCGTTCGTCCGGCGGT	ATCGTCCCGGCGAGGATGA
qDfSUT11	TCAGAGGAGGAGCAAGCG	GTGAGGAGGGAGAGCTGC
DfSUT4	ATGGACTCCGCCGCCGCT	TCAGCCAAATCCATGGAAGC
DfSUT4（1303-N）	GCTCTAGAGCATGGACTCCGCCGCCGCT	GGGGTACCCCTCAGCCAAATCCATGGAAGC
pDfSUT4	CTTGGTGACACTTCAACTCG	ATGAGGAAATCGCAAGGAGA
pDfSUT4（pGUS）	GGGGTACCCCCTTGGTGACACTTCAACTCG	CGGGATCCCGATGAGGAAATCGCAAGGAGA
35S	GACGCACAATCCCACTATCC
