# Supplementary material for: Genome-wide analysis and characterization of Dendrocalamus farinosus SUT gene family reveal DfSUT4 involvement in sucrose transportation in plants
Source: Front Plant Sci. 2023 Jan 20;13:1118398. doi: 10.3389/fpls.2022.1118398 (PMC9895956; doi:10.3389/fpls.2022.1118398)
Supplement: Supplementary file 3 [file Table_3.xlsx]

## Sheet: Sheet1
Supplemental Table S3. RNA-seq data for expression analysis of DfSUT genes.
ID	Branch-1	Branch-2	Branch-3	CSh-1	CSh-2	CSh-3	Inod-1	Inod-2	Inod-3	Labud-1	Labud-2	Labud-3	MLeaf-1	MLeaf-2	MLeaf-3	Node-1	Node-2	Node-3	Rhbud-1	Rhbud-2	Rhbud-3	Rhne-1	Rhne-2	Rhne-3	Root-1	Root-2	Root-3	ShB-1	ShB-2	ShB-3	Yleaf-1	Yleaf-2	Yleaf-3	C10-1	C10-2	C10-3	C50-1	C50-2	C50-3	C100-1	C100-2	C100-3	C200-1	C200-2	C200-3	C400-1	C400-2	C400-3	C800-1
DfSUT1	0.090093	0.132185	0.014041	0	0.048413	0.07228	0.032452	0	0	0	0	0	0	0	0	0	0	0.02259	0	0	0	0	0.038035	0	0	0.028582	0	0.052555	0	0	0	0	0.014058	0	0	0	0	0	0	0	0	0	0.007409	0	0	0	0	0	0
DfSUT2	22.4802	31.1013	38.6687	21.2956	21.231	24.4637	7.76805	9.59819	8.79767	10.1585	9.15942	9.95199	15.851	15.7667	15.8525	9.08564	12.7367	10.6555	9.68527	11.6959	10.5286	16.3555	16.7308	17.3171	13.2517	12.2273	12.7457	23.5313	18.8936	18.9351	10.6287	9.59066	11.9752	5.28864	4.34945	4.68419	13.9944	12.0842	12.3228	5.75099	5.22374	5.82362	2.62059	3.33945	3.2093	21.9097	19.6498	21.518	4.50464
DfSUT3	0	0	0	0	0	0	0	0.072764	0	0	0	0	0	0	0	0	0	0	0	0	0	0	0	0	0	0	0	0	0	0	0.035257	0	0	0	0	0	0	0	0	0	0	0	0	0	0	0.174154	0	0.05385	0.517599
DfSUT4	14.1318	15.1953	15.752	14.7407	12.7356	13.5153	19.2401	17.0464	17.8453	9.96112	8.52798	9.84018	9.29198	10.9765	10.4251	10.2609	15.7212	13.298	17.8935	16.7473	15.1715	18.4931	15.949	17.0408	11.0434	11.2133	11.3028	14.7988	13.0298	12.7339	12.983	12.1518	11.4635	5.82292	5.75474	5.01754	11.7301	12.2704	11.9989	23.3209	23.8128	24.7911	22.1318	23.0797	24.1845	9.60033	11.0172	9.90012	24.8134
DfSUT5	0.023997	0	0	0.175855	0.144653	0.233057	0	0	0	0	0	0	0	0	0	0.090225	0.030594	0.02546	0	0	0	0	0	0	0	0	0	0.069136	0	0	0	0	0	0	0	0	0	0	0	0	0.022896	0	0	0	0	0	0	0	0
DfSUT6	0.180662	0.238774	0.016141	0.205031	0.205432	0.459333	0.022384	0	0	0	0	0	0	0	0	0.018657	0	0.025969	0	0	0	0	0.192026	0	0	0.033529	0.09479	0.084583	0	0.113922	0	0	0.016161	0	0	0	0	0	0	0	0	0	0.010161	0	0	0	0	0	0.318618
DfSUT7	15.7223	21.8907	24.9284	33.1813	31.0515	32.0746	25.8243	25.2095	26.5342	18.7141	18.0436	16.456	19.8495	21.0141	18.8907	12.8318	14.1161	13.9439	12.9203	14.6486	15.6096	20.3439	18.0739	16.8189	15.0049	14.0113	15.422	23.5008	17.956	22.066	20.6174	20.794	21.6267	7.91832	7.69051	6.87418	19.338	20.6264	19.3432	20.4005	22.3573	22.7366	15.892	17.287	16.5685	12.1739	13.6633	12.2298	10.0328
DfSUT8	3.33406	2.56862	1.55058	2.22214	2.99884	2.67554	0	0.014243	0	18.0011	19.9865	16.7724	2.59574	1.12655	2.20965	3.56759	3.41238	1.50434	11.159	8.23499	9.36225	0.862299	0.871192	1.28638	3.90985	2.20363	3.12627	5.80219	6.03149	5.68036	2.8651	1.47186	3.79626	9.32947	10.9701	8.7609	0	0	0.098874	0	0.027003	0.059844	0	0	0	0.066726	0.12093	0.184175	0
DfSUT9	4.98803	4.57611	5.90572	6.66421	5.78924	6.41801	6.99004	7.36353	6.10041	7.37913	6.05407	6.10025	4.96885	4.12981	4.77051	4.62093	5.84099	5.67268	8.23411	8.21959	7.27951	5.99794	6.09442	6.01286	4.41071	4.38879	4.75362	3.64708	3.83115	3.82491	6.22892	6.79122	5.78794	5.06736	5.36097	6.1429	8.53487	9.71651	8.3182	7.56114	9.26698	8.88398	5.06209	5.79881	4.27633	3.90837	3.67054	4.40593	5.88565
DfSUT10	0.056091	0	0	0	0	0	0	0	0	0.051983	0.100341	0.449992	0	0	0	0	0	0	0.035545	0.016859	0.05703	0	0	0	0	0	0	0	0	0	0	0	0	0.013958	0.024429	0.061498	0	0	0	0	0	0	0	0	0	0	0	0	0
DfSUT11	12.1164	18.4311	23.4426	26.3456	26.6925	26.4793	18.5692	20.7839	19.409	24.2937	22.3015	25.5137	32.8452	34.8323	36.7023	18.8169	18.772	17.4019	16.0869	21.0946	22.2898	11.5737	11.6738	11.8444	10.6547	9.32456	10.1067	23.7855	24.6975	23.5283	24.1544	21.8421	27.7416	7.98278	8.65513	7.8264	21.4585	22.9957	23.9631	7.42301	10.5321	9.06981	5.46102	6.58719	5.99865	20.4764	20.4951	20.4017	8.74311
DfSUT12	0.641181	0.343514	0	0.691394	0.589922	0.622895	0.789635	0.8809	0.715692	0.800402	0.700526	1.12072	0.363114	0	0.728152	0	0.685782	0.605531	0.952489	1.49493	1.2798	0	0	0	0	0	0	1.42905	0	0.301296	1.13024	0.825759	0.740595	0	0.897576	0.509774	0	0.595664	1.34227	0	0.524781	0	0.301941	0	0	0	0	0	0.719291
[truncated: 2 more columns]
