# Supplementary material for: Genome-wide analysis and characterization of Dendrocalamus farinosus SUT gene family reveal DfSUT4 involvement in sucrose transportation in plants
Source: Front Plant Sci. 2023 Jan 20;13:1118398. doi: 10.3389/fpls.2022.1118398 (PMC9895956; doi:10.3389/fpls.2022.1118398)
Supplement: Supplementary file 4 [file Table_4.xlsx]

## Sheet: Sheet1
Supplemental Table S4. One-to-one orthologous relationships in D. farinosus.
Locus name	Gene name	Locus name	Gene name	Copy Type
DfaA10G000160.1	DfSUT2	DfaB10G000010.1	DfSUT7	Fragment Copy
DfaA10G000160.1	DfSUT2	DfaC08G021670.1	DfSUT11	Fragment Copy
DfaB03G013150.1	DfSUT3	DfaC03G011900.1	DfSUT8	Fragment Copy
DfaB03G024800.1	DfSUT4	DfaC03G022010.1	DfSUT9	Fragment Copy
DfaB08G004380.1	DfSUT5	DfaB09G006030.1	DfSUT6	Fragment Copy
DfaB08G004380.1	DfSUT5	DfaC08G007580.1	DfSUT10	Fragment Copy
DfaB09G006030.1	DfSUT6	DfaC08G007580.1	DfSUT10	Fragment Copy
DfaB10G000010.1	DfSUT7	DfaC08G021670.1	DfSUT11	Fragment Copy
