# Supplementary material for: Genome-wide analysis and characterization of Dendrocalamus farinosus SUT gene family reveal DfSUT4 involvement in sucrose transportation in plants
Source: Front Plant Sci. 2023 Jan 20;13:1118398. doi: 10.3389/fpls.2022.1118398 (PMC9895956; doi:10.3389/fpls.2022.1118398)
Supplement: Supplementary file 5 [file Table_5.xlsx]

## Sheet: Sheet1
Supplemental Table S5 The Ka and Ks values of the DfSUT genes in D. farinosus.
DfMST Familiy Gene Name	DfMST Familiy Gene ID	DfMST Familiy Gene Name	DfMST Familiy Gene ID	Ka	Ks	Ka/Ks	Selection Pressure
DfSUT3	DfaB03G013150.1	DfSUT8	DfaC03G011900.1	0.0511719	0.163002	0.313934	Purifying selection
DfSUT4	DfaB03G024800.1	DfSUT9	DfaC03G022010.1	0.0321552	0.14391	0.223439	Purifying selection
DfSUT5	DfaB08G004380.1	DfSUT6	DfaB09G006030.1	0.214883	1.38687	0.154941	Purifying selection
DfSUT5	DfaB08G004380.1	DfSUT10	DfaC08G007580.1	0.0290104	0.168617	0.172049	Purifying selection
DfSUT6	DfaB09G006030.1	DfSUT10	DfaC08G007580.1	0.219564	1.55655	0.141058	Purifying selection
